# Supplementary material for: Systematic Review and Meta-Analysis of the Diagnostic Accuracy of Mobile-Linked Point-of-Care Diagnostics in Sub-Saharan Africa
Source: Diagnostics (Basel). 2021 Jun 12;11(6):1081. doi: 10.3390/diagnostics11061081 (PMC8231511; doi:10.3390/diagnostics11061081)
Supplement: Supplementary file 1 [file diagnostics-11-01081-s001.zip]

Archive with 1 entries (1 files):
- diagnostics-1254470-supplementary.pdf
